# Supplementary material for: Crosstalk between Nutrition, Insulin, Juvenile Hormone, and Ecdysteroid Signaling in the Classical Insect Model, Rhodnius prolixus
Source: Int J Mol Sci. 2022 Dec 20;24(1):7. doi: 10.3390/ijms24010007 (PMC9819625; doi:10.3390/ijms24010007)
Supplement: Supplementary file 1 [file ijms-24-00007-s001.zip]

Archive with 1 entries (1 files):
- ijms-2097999-supplementary.pdf
